# Supplementary material for: Unveiling the tick-borne pathogens from domestic ruminant ticks in Malawi and the emergence of the brown ear tick in the southern region: implications for East Coast fever control
Source: Parasite. 2026 Apr 17;33:22. doi: 10.1051/parasite/2026022 (PMC13088809; doi:10.1051/parasite/2026022)
Supplement: Supplementary file 1 — Table S1. Number of ticks collected by developmental stage, tick species, and host animal infesting domestic ruminants in Malawi. [file parasite-33-22-s1.zip]

Archive with 2 entries (1 files):
- parasite260002-1-olm/
- parasite260002-1-olm/Table S1_R1.xlsx
