# Supplementary material for: Unveiling the tick-borne pathogens from domestic ruminant ticks in Malawi and the emergence of the brown ear tick in the southern region: implications for East Coast fever control
Source: Parasite. 2026 Apr 17;33:22. doi: 10.1051/parasite/2026022 (PMC13088809; doi:10.1051/parasite/2026022)
Supplement: Supplementary file 1 — Table S1. Number of ticks collected by developmental stage, tick species, and host animal infesting domestic ruminants in Malawi. [file parasite-33-22-s1.zip › parasite260002-1-olm/Table S1_R1.xlsx]

## Sheet: Table S1
Table S1: Number of ticks collected by developmental stage, tick species, and host animal in the study of ticks infesting domestic ruminants in Malawi
Category	Taxon/Stage	Animal species
		Cattle (784)	Goats (n=151)	Sheep (n=29)	Total (n=964)
Developmental stage	Adult male	324	82	9	415
	Adult female	391	54	18	463
	Nymphs	52	11	2	65
	Larvae	17	4	0	21
Species	A. variegatum	51	7	3	61 (6.3)
	H. truncatum	3	22	2	27 (2.8)
	H. rufipes	44	27	1	72 (7.5)
	R. decoloratus	108	12	7	127 (13.2)
	R. evertsi	94	0	0	94 (9.8)
	R. appendiculatus	189	31	5	225 (23.3)
	R. microplus	237	48	9	294 (30.5)
	R. annulatus	0	4	0	4 (0.4)
	R. sanguineus s.l	33	0	2	35 (3.6)
	R. simus	19	0	0	19 (2.0)
	R. pravus	6	0	0	6 (0.6)
